# Supplementary material for: Serum sCD14, PGLYRP2 and FGA as potential biomarkers for multidrug‐resistant tuberculosis based on data‐independent acquisition and targeted proteomics
Source: J Cell Mol Med. 2020 Sep 23;24(21):12537–49. doi: 10.1111/jcmm.15796 (PMC7686995; doi:10.1111/jcmm.15796)
Supplement: Supplementary file 3 — File S2 [file JCMM-24-12537-s003.xlsx]

## Sheet: Sheet1
Protein Name	Peptide Sequence
A2NXP9	FSGSGSGTDFTLTISR
A2NXP9	LLIYGASSR
P23083	SDDTAVYYCAR
Q9UGM5	LVVLPFPK
Q96PD5	DGSPDVTTADIGANTPDATK
Q96PD5	PSLSHLLSQYYGAGVAR
P27169	IQNILTEEPK
P27169	LLIGTVFHK
P27169	YVYIAELLAHK
P18428	ITLPDFTGDLR
P11226	TEGQFVDLTGNR
P02671	QFTSSTSYNR
P02671	GSESGIFTNTK
P02671	HPDEAAFFDTASTGK
P02671	ESSSHHPGIAEFPSR
E9KL23	SVLGQLGITK
E9KL23	VFSNGADLSGVTEEAPLK
E9KL23	LQHLENELTHDIITK
P02675	DNENVVNEYSSELEK
P14780	SLGPALLLLQK
P02763	EQLGEFYEALDCLR
P02763	SDVVYTDWK
P02763	YVGGQEHFAHLLILR
Q06033	NHQLIVTR
Q06033	DYIFGNYIER
Q06033	EVSFDVELPK
Q06033	SLPEGVANGIEVYSTK
Q06033	EHLVQATPENLQEAR
P00738	TEGDGVYTLNDK
P00738	HYEGSTVPEK
P00738	VGYVSGWGR
P00738	VTSIQDWVQK
P00738	VVLHPNYSQVDIGLIK
P00739	VGYVSGWGQSDNFK
P00739	VVLHPNYHQVDIGLIK
Q6PIL8	ASQSLSSSYLAWYQQK
Q6PIL8	LLIYGVSSR
B4E1B2	SVEEYANCHLAR
B4E1B2	SDNCEDTPEAGYFAVAVVK
B2R888	VLDLSCNR
B2R888	VLSIAQAHSPAFSCEQVR
PRTC_HEAVY_PEPTIDE	ELGQSGVDTYLQTK
